# Supplementary material for: Glutamine Administration Attenuates Poly(I:C)-Induced Lung Injury by Reducing Neutrophil Infiltration and Activating the TLR-3 Antiviral Pathway
Source: Nutrients. 2025 May 16;17(10):1700. doi: 10.3390/nu17101700 (PMC12113983; doi:10.3390/nu17101700)
Supplement: Supplementary file 1 [file nutrients-17-01700-s001.zip]

Archive with 1 entries (1 files):
- nutrients-3579356-supplementary.pdf
